# Supplementary material for: Extracellular vesicle DNA from human melanoma tissues contains cancer-specific mutations
Source: Front Cell Dev Biol. 2022 Dec 1;10:1028854. doi: 10.3389/fcell.2022.1028854 (PMC9751452; doi:10.3389/fcell.2022.1028854)
Supplement: Supplementary file 1 [file Table2.xlsx]

## Sheet: Sheet1
Table S2. DNA concentrations
Patient	Tissue total DNA (µg)	EV DNA/g tissue (ng)	EV total DNA (ng)	Plasma DNA/ml (ng)	Plasma total DNA (ng)
1	7.53	34.7	660	39.7	118.5
2	13.11	175.6	223	60.9	106.5
3	33.8	87	1305	32.6	98.55
4	3.32	2236.7	1342	44.7	102.9
5	4.36	919.1	192	65	195
6	6.36	312.2	222	39.8	119.4
