# Supplementary material for: Extracellular vesicle DNA from human melanoma tissues contains cancer-specific mutations
Source: Front Cell Dev Biol. 2022 Dec 1;10:1028854. doi: 10.3389/fcell.2022.1028854 (PMC9751452; doi:10.3389/fcell.2022.1028854)
Supplement: Supplementary file 2 [file Table3.xlsx]

## Sheet: Tab S3
Table S3. Melanoma 34-plex panel
Assay name	Amino acids covered	Amplicon positions [hg38]	Fwd. primer sequence (5'->3')	Rev. Primer sequence (5'->3')	Strand
ARID2_843	541-544	chr12:46242659-46242669	TGCTCATTTTGAAGTAAATCCAGATTGTTCTGTT	ACTGCAAGTCGAGAGGTATTCAGAATACATT	Minus
ARID2_880	312-317	chr12:46230686-46230701	AGCTCTTGGCAGCTAATCGTACCT	GCCTTAAAGAAATAAAATGACTATGTGCAGAAAGT	Plus
BRAF_305	598-602	chr7:140753328-140753342	CAAACTGATGGGACCCACTCCATCG	GACCTCACAGTAAAAATAGGTGATTTTGGTCTAGC	Minus
CTNNB1_580	32-44	chr3:41266097-41266137	GTCACTGGCAGCAACAGTCTTACCTG	TTCCTCAGGATTGCCTTTACCACTCAGA	Minus
DPH3	Non coding hotspot	chr3:16265016-16265031	TCGGCATCATCAGGTCGC	GGGCGGAGTTGCGTCA	Minus
GNA11_1	175-193	chr19:3114987-3115044	CCACCTTGGGCTACCTGC	GGTACTCGATGATGCCGGTG	Minus
GNA11_2	208-225	chr19:3118936-3118993	GTCCTTTCAGGATGGTGGATGTG	GGATGTCACGTTCTCAAAGCAGT	Minus
GNAQ_1	167-184	chr9:77797571-77797626	ATTCGATGATCCCTGTGGTGG	GTAGCTGACCCTGCCTACCT	Minus
GNAQ_2	203-211	chr9:77794565-77794610	GCAGTGTATCCATTTTCTTCTCTCT	GTATTGTTAACCTTGCAGAATGGTC	Minus
KIT_125	816-822	chr4:55599321-55599342	ACAAAGATTTGTGATTTTGGTCTAGCCAGAG	TGGGTACTCACGTTTCCTTTAACCACA	Plus
KIT_414	557-561	chr4:55593603-55593616	CTCCCCACAGAAACCCATGTATGAAGTACAG	GGGTCTATGTAAACATAATTGTTTCCATTTATCTCC	Plus
KIT_985	501-505	chr4:55592176-55592192	AGGCTTACAACGATGTGGGCAAGAC	AAAGAAATATACCTTTGTTGTTACCTTTAAATGCAA	Plus
MYOCD_086	811-819	chr17:12666430-12666459	ACGCTAGAGAGGATCACTCATGTCTTCA	TTGGTGAGGACAGCAGTTGGACTT	Plus
NF1_059	1359-1363	chr17:29576103-29576116	TGGGAAGATAACTCTGTCATTTTCC	CTTAAAGTTTGTAGTAGAGAAAGAATAAGC	Minus
NRAS_068	12-15	chr1:114716088-114716150	GGATTAGCTGGATTGTCAGTGCGCTT	ACAAACTGGTGGTGGTTGGAGCAG	Minus
NRAS_881_3	55-62	chr1:115256523-115256548	TTGGTCTCTCATGGCACTGTACTCTTCT	AACCTGTTTGTTGGACATACTGGATACAGC	Minus
PIK3CA_123	109-111	chr3:179199149-179199158	AAAAGTAATTGAACCAGTAGGCAACCGT	GGATATTGTATCATACCAATTTCTCGATTGAGGATC	Minus
PIK3CA_234	1041-1044	chr3:179234277-179234303	CTGAGCAAGAGGCTTTGGAGTATTTCATG	CCAATCCATTTTTGTTGTCCAGCCAC	Minus
PIK3CA_258	540-551	chr3:179218286-179218324	ACAGCTCAAAGCAATTTCTACACGAGATCC	TCTCCATTTTAGCACTTACCTGTGACTCCA	Minus
PPP6C_653	338-348	chr9:127911951-127911969	TCAGCAGGATGGGCGAAGGC	GAACGTGTTATTCCTCCCAGAACGACA	Plus
PPP6C_773	297-302	chr9:127912075-127912092	GACCATGATCGAAGCAATATTTCC	TGGTGACAGTATGGTCTGCTCCT	Minus
PTEN_115	173-178	chr10:89711898-89711916	ACCAGGGAGTAACTATTCCCAGTCAGAG	TGGTCTATAATCCAGATGATTCTTTAACAGGTAGCT	Minus
PTEN_117	129-133	chr10:89692902-89692916	TGCAGCAATTCACTGTAAAGCTGGAAAGG	AAATTTGCCCCGATGTAATAAATATGCACATATCA	Minus
PTEN_882	233-238	chr10:89717671-89717690	GGTGAAGATATATTCCTCCAATTCAGGACCCAC	AACGGCTGAGGGAACTCAAAGTACA	Minus
PTEN_985	267 + splice site	chr10:89717770-89717787	GAGTTCTTCCACAAACAGAACAAGATGCT	CTGTCCTTATTTTGGATATTTCTCCCAATGAAAGT	Minus
RAC226_2	27-32	chr7:6426887-6426905	ACTTGCCTACTGATCAGTTACACAACCAATG	GGTTAATTCCCAATTTAAGATACTTACACAGTAGGG	Plus
RPL13	Non coding hotspot	chr19:49487385-49487448	CCCACGTGATCTCTCGCC	GCCCTCTTCCGAATGTCCAA	Minus
STK19	88-91	chr6:31972343-31972354	GTACGTCACTGCTCTGCGCCG	GGTAGGAATGGAGGGAAGAGAACCTGAA	Plus
TP53_049	175-180	chr17:7578390-7578406	CTCACCATCGCTATCTGAGCAGCG	GCACATGACGGAGGTTGTGAGGC	Minus
TP53_392	245-249	chr17:7674215-7674230	CTTCCAGTGTGATGATGGTGAGGATGG	ACATGTGTAACAGTTCCTGCATGGGC	Minus
TP53_741	280-285	chr17:7577084-7577099	CCCCTTTCTTGCGGAGATTCTCTTCC	CGTGTTTGTGCCTGTCCTGGGA	Minus
TP53_769	271-78	chr17:7577105-7577129	TGTGCGCCGGTCTCTCCCA	TGGTAATCTACTGGGACGGAACAGCT	Minus
WT1_339	166-169	chr11:32417909-32417919	GGCGTTTCTCACTGGTCTCAGATGC	TGCCTGGAGTAGCCCCGACTC	Plus
WT1_992	246-251	chr11:32413560-32413578	CCTGGTGTGGGTCTTCAGGTGG	GTGTGAAACCATTCCAGTGTAAAACTTGTCAG	Plus
