# Supplementary material for: Extracellular vesicle DNA from human melanoma tissues contains cancer-specific mutations
Source: Front Cell Dev Biol. 2022 Dec 1;10:1028854. doi: 10.3389/fcell.2022.1028854 (PMC9751452; doi:10.3389/fcell.2022.1028854)
Supplement: Supplementary file 4 [file Table1.xlsx]

## Sheet: Tab S1
Table S1. Patient demographics
Patient	Sex	Age	Stage	Localisation
1	Male	55	IV	Small bowel metastasis
2	Female	75	III	Lymph node metastasis
3	Male	62	III	Lymph node metastasis
4	Male	64	IV	Skin metastasis
5	Male	71	IV	Small bowel metastasis
6	Female	68	IV	Lymph node metastasis
